# Supplementary material for: sRACIPE 2.0: a systems biology circuit modeling toolkit for random circuit perturbation
Source: Bioinformatics. 2026 Jan 19;42(2):btag019. doi: 10.1093/bioinformatics/btag019 (PMC12866642; doi:10.1093/bioinformatics/btag019)
Supplement: btag019_Supplementary_Data [file btag019_supplementary_data.zip]

Archive with 3 entries (3 files):
- 22-Jan-2026_110722_sRACIPE_2_0_SI.pdf
- sRACIPE_2_0_SI.pdf
- 23-Jan-2026_083618_sRACIPE_2_0_SI.pdf
